# Supplementary material for: Systematic literature review reveals suboptimal use of chemical probes in cell-based biomedical research
Source: Nat Commun. 2023 Jun 3;14:3228. doi: 10.1038/s41467-023-38952-1 (PMC10239480; doi:10.1038/s41467-023-38952-1)
Supplement: Supplementary file 7 — Source Data [file 41467_2023_38952_MOESM7_ESM.xlsx]

## Sheet: Figure 2
	Complying	Partially complying	Not complying	Total	Data location		Complying	Partially complying	Not complying	Total	Data location
UNC1999					Supplementary Table 2 (page 7)	AMG900					Supplementary Table 10 (page 37)
Orthogonal inhibitor	23	0	26	49		Orthogonal inhibitor	10	0	11	21
Inactive control	6	0	43	49		Inactive control	n/a	n/a	n/a	n/a
In-cell concentration	18	14	17	49		In-cell concentration	14	4	3	21
UNC0638					Supplementary Table 4 (page 14)	AZD1152					Supplementary Table 12 (page 46)
Orthogonal inhibitor	23	0	31	54		Orthogonal inhibitor	50	0	78	128
Inactive control	1	0	53	54		Inactive control	n/a	n/a	n/a	n/a
In-cell concentration	9	7	38	54		In-cell concentration	55	33	40	128
GSK-J4					Supplementary Table 6 (page 21)	AZD2014					Supplementary Table 14 (page 59)
Orthogonal inhibitor	n/a	n/a	n/a	n/a		Orthogonal inhibitor	56	0	37	93
Inactive control	16	0	137	153		Inactive control	n/a	n/a	n/a	n/a
In-cell concentration	124	10	19	153		In-cell concentration	71	9	13	93
A-485					Supplementary Table 8 (page 31)	THZ1					Supplementary Table 16 (page 68)
Orthogonal inhibitor	12	0	18	30		Orthogonal inhibitor	42	0	92	134
Inactive control	3	0	27	30		Inactive control	9	0	125	134
In-cell concentration	8	8	14	30		In-cell concentration	124	7	3	134

## Sheet: Table 2
	publications
	ELIGIBLE	High in-cell (n)	High in-cell (%)	No inactive (n)	No inactive (%)	No orthogonal cmpd (n)	No orthogonal cmpds (%)	Location in the Supplementary Information file
UNC1999	49	17	34.6939	43	87.7551	26	53.0612	Supplementary Table 2 (page 7)
UNC0638	54	38	70.3704	53	98.1481	31	57.4074	Supplementary Table 4 (page 14)
GSK-J4	153	19	12.4183	137	89.5425	0	0	Supplementary Table 6 (page 21)
A-485	30	14	46.6667	27	90	18	60	Supplementary Table 8 (page 31)
AMG900	21	3	14.2857	0	0	11	52.381	Supplementary Table 10 (page 37)
AZD1152	128	40	31.25	0	0	78	60.9375	Supplementary Table 12 (page 46)
AZD2014	93	13	13.9785	0	0	37	39.7849	Supplementary Table 14 (page 59)
THZ1	134	3	2.23881	125	93.2836	92	68.6567	Supplementary Table 16 (page 68)
TOTAL	662	147	22.2054	385	91.6667	293	57.5639

## Sheet: Table 3
		Citations
	Publications	Total	High in-cell (n)	High in-cell (%)	No inactive (n)	No inactive (%)	No orthogonal cmpd (n)	No orthogonal cmpds (%)	Location in the Supplementary Information file
UNC1999	49	909	220	24.2024	650	71.5072	327	35.9736	Supplementary Note 2 (page 9)
UNC0638	54	1273	811	63.7078	1175	92.3016	784	61.5868	Supplementary Note 3 (page 17)
GSK-J4	153	2890	216	7.47405	2268	78.4775	0	0	Supplementary Note 4 (page 27)
A-485	30	503	295	58.6481	403	80.1193	158	31.4115	Supplementary Note 5 (page 32)
AMG900	21	271	5	1.84502	0	0	231	85.2399	Supplementary Note 6 (page 38)
AZD1152	128	3189	682	21.386	0	0	2254	70.6805	Supplementary Note 7 (page 53)
AZD2014	93	2076	278	13.3911	0	0	763	36.7534	Supplementary Note 8 (page 63)
THZ1	134	3785	76	2.00793	3248	85.8124	2572	67.9524	Supplementary Note 9 (page 75)
TOTAL	662	14896	2583	17.3402	7744	82.735	7089	59.0455
